# Supplementary material for: Optimization of Ultrasonic Dispersion of Single-Walled SWCNT Inks for Improvement of Thermoelectric Performance in SWCNT Films Using Heat Source-Free Water-Floating SWCNT Thermoelectric Generators
Source: Materials (Basel). 2025 Jul 16;18(14):3339. doi: 10.3390/ma18143339 (PMC12300955; doi:10.3390/ma18143339)
Supplement: Supplementary file 1 [file materials-18-03339-s001.zip]

Archive with 1 entries (1 files):
- materials-3709208-supplementary.pdf
